# Supplementary material for: Right Ventricular Septal Versus Apical Pacing: Long-Term Incidence of Heart Failure and Survival
Source: J Cardiovasc Dev Dis. 2022 Dec 9;9(12):444. doi: 10.3390/jcdd9120444 (PMC9786931; doi:10.3390/jcdd9120444)
Supplement: Supplementary file 1 [file jcdd-09-00444-s001.zip]

Archive with 1 entries (1 files):
- jcdd-2003756-supplementary.pdf
